# Supplementary material for: Availability of vitamin B12 and its lower ligand intermediate α-ribazole impact prokaryotic and protist communities in oceanic systems
Source: ISME J. 2022 May 18;16(8):2002–14. doi: 10.1038/s41396-022-01250-7 (PMC9296465; doi:10.1038/s41396-022-01250-7)
Supplement: Supplementary file 2 — Dataset 1 [file 41396_2022_1250_MOESM2_ESM.xlsx]

## Sheet: Fig. 2 (BCA & HPP)
	Figure 2a-c (Bacterial cell abundance)
	Experiment 1	Day 1	Day 3	Day 6
	Exp 1 B12 / Contorl	0.349149	0.750728	0.558692
	Exp 1 aR / Contorl	0.492236	0.712189	0.925012
	Experiment 2	Day 1	Day 3	Day 6
	Exp 1 B12 / Contorl	0.00383983	0.390093	0.063325
	Exp 1 aR / Contorl	0.535483	0.449861	0.785606
	Experiment 3	Day 1	Day 3	Day 6
	Exp 1 B12 / Contorl	0.0265527	0.100311	0.277233
	Exp 1 aR / Contorl	0.0938728	0.439223	0.0617205
	Fig. 2d-f (Heterotrophic prokaryotic production)
	T-Test Mesocosm 1	Day 0	Day 1	Day 3	Day 6
	Exp 1 B12 / Control	0.104044	0.175413	0.0437048	0.00164928
	Exp 1 aR / Control	0.144479	0.389459	0.308756	0.253944
	T-Test Mesocosm 2	Day 0	Day 1	Day 2	Day 3	Day 4	Day 5	Day 6
	Exp 2 B12 / Control	0.000455745	0.0310864	0.0230936	0.23403	0.474948	0.00453345	0.20643
	Exp 2 aR / Control	1.71612e-05	0.155671	0.0836035	0.048487	0.700698	0.35944	0.346995
	T-Test Mesocosm 3	Day 0	Day 1	Day 2	Day 3	Day 4	Day 5	Day 6
	Exp 2 B12 / Control	0.894288	0.00360062	0.915148	0.016576	0.00998451	0.00453345	0.20643
	Exp 2 aR / Control	0.934637	0.69219	0.016576	0.277768	0.0497362	0.35944	0.346995
	T-test (significance level)
	P < 0.05 *
	P < 0.01 **
	P < 0.001 ***

## Sheet: Fig. 3 (NMDS-plot)
		M1		M2		M3
		Day 3	Day 6	Day 3	Day 6	Day 3	Day 6
Total prokaryotic community	Stress NMDS plot (Run 20)	0.159		0.073		0.129
	PERMANOVA (p-value)	0.8748	0.6646	0.104	0.1172	0.5978	0.008
	Homogeneity of multivariat disperison	0.9686	0.7899	0.5372	0.93	0.9855	0.6699
Active prokaryotic community	Stress NMDS plot (Run 20)	0.08		0.04		0.102
	PERMANOVA (p-value)	0.8695	0.9772	0.1834	0.1784	0.0128	0.001
	Homogeneity of multivariat disperison	0.9784	0.496	0.9692	0.9692	0.2383	0.012
Total eukaryotic community	Stress NMDS plot (Run 20)	0.084		0.068		0.061
	PERMANOVA (p-value)	0.8156	0.9103	0.0441	0.0185	0.3	0.0137
	Homogeneity of multivariat disperison	0.338	0.9988	0.5871	0.5671	0.1221	0.2469
	PERMANOVA (significance level)
	P < 0.05 *
	P < 0.01 **
	P < 0.001 ***

## Sheet: Fig. 4 (PROK community)
	Figure 4 (Lineages causing the most pronounced changes in the prokaryotic communities in the course of the mesocosm experiments)
	Oceanospirillales	SAR11 clade	Cyanobacteria
E1 D3 B12/Con	0.333408	0.712235	0.557023
E1 D3 aR/Con	0.439075	0.959871	0.977639
E1 D6 B12/Con	0.00268744	0.720457	0.134808
E1 D6 aR/Con	0.826452	0.593171	0.0624027
	SAR11 clade	Oceanospirillales	Thermoplasmatales
E2 D3 B12/Con	0.682726	0.0841916	0.00639326
E2 D3 aR/Con	0.0994865	0.617	0.646173
E2 D6 B12/Con	0.205205	0.269241	0.00983458
E2 D6 aR/Con	0.953663	0.230874	0.899782
	Oceanospirillales	Flavobacteriales	SAR11(o)
E2 D3 B12/Con	0.175465	0.360806	0.672768
E2 D3 aR/Con	0.21627	0.111239	0.122093
E2 D6 B12/Con	0.0424231	0.0534428	0.0162212
E2 D6 aR/Con	0.130567	0.431949	0.21523
T-test (significance level)
P < 0.05 *
P < 0.01 **
P < 0.001 ***

## Sheet: Figure 6 (MetatranscriptomeM1)
				3 hours			3 days
Cellular function	Genes considered for analysis	Organism considered for analysis	Treatment	Mean (Reads mapped per 10^6 organism considered for analysis)	Standard deviation (Reads mapped per 10^6 organism considered for analysis)	T-test (Compared to control)	Mean (Reads mapped per 10^6 organism considered for analysis)	Standard deviation (Reads mapped per 10^6 organism considered for analysis)	T-test (Compared to control)
Photosystem II	psbA, psbB, psbC, psbD, psbE, psbF, psbH, psbI, psbJ, psbO, psbP, psQ, psb27, psb28	Prochlorococcus (genus)	Vitamin B12	260960	3975.68	0.0238376	251316	44367.1	0.904939
			α-ribazole	224667	31079.7	0.659062	244969	29600.7	0.700999
			Control	212425	18931.9		255780	22280.4
Cytochrome b	petA, petB, petC, petD, petE, petF, petG, petJ, petL, petM, petN	Prochlorococcus (genus)	Vitamin B12	7183.84	1436.66	0.0415046	6880.13	337.094	0.0182322
			α-ribazole	4311.77	539.809	0.566332	4791.96	695.763	0.464567
			Control	3978.18	528.99		5275.57	482.644
Photosystem I	psaA, psaB, psaC, psaD, psaE, psaF, psaG, psaH, psaI, psaK, psaL, psaN	Prochlorococcus (genus)	Vitamin B12	112951	6247	0.0175049	97661.2	8112.31	0.450025
			α-ribazole	71863.5	20944.4	0.601165	77685.2	5068.95	0.0520041
			Control	60842.7	17820.3		91922	5326.72
ATP synthase	atpA, atpB, atpC, atpD, atpE, atpF, atpG, atpH, atpI, atp7	Prochlorococcus (genus)	Vitamin B12	5521.64	1819.58	0.0940454	7649.19	1010.3	0.014482
			α-ribazole	2639.84	341.153	0.827374	4333.96	728.851	0.680343
			Control	2513.31	688.976		4579.82	288.806
Magnesium chelatase	chlB, chlD, chlE, chlG, chlH, chlI, chlL, chlM, chlP	Prochlorococcus (genus)	Vitamin B12	5250.28	1639.05	0.0652619	5690.99	915.916	0.105044
			α-ribazole	2620.48	568.354	0.470601	4036.65	600.757	0.837673
			Control	2192.6	504.825		4156.56	490.896
Sulfate (nitrate) permease	TC.SULP	Prochlorococcus (genus)	Vitamin B12	1478.23	522.767	0.0819834	1383.6	252.298	0.0350531
			α-ribazole	519.488	154.694	0.976199	836.381	276.536	0.848195
			Control	526.228	257.38		794.679	83.5002
Nitrogen assimilation	nirA, nirB	Prochlorococcus (genus)	Vitamin B12	45.4556	8.52405	0.0985214	124.906	119.759	0.421032
			α-ribazole	32.3446	2.87091	0.518006	37.4202	10.6737	0.54209
			Control	28.4036	7.32946		48.0208	19.8341
Calvin cycle and pentose phosphate	gap2, rbcL, rbcS, glpX, prkB, tpi, gnd, pgi, zwf, pgk, tktA, rpiA, rpe, pgl	Prochlorococcus (genus)	Vitamin B12	7265.62	2168.25	0.093852	8132.62	883.09	0.00384716
			α-ribazole	3772.07	598.397	0.963253	4718.18	337.911	0.194025
			Control	3740.17	699.144		4291.13	189.476
Ammonium transporter	amt	Gammaproteobacteria (class)	Vitamin B12	3192.75	608.208	0.0426448	6107.66	1131.33	0.489364
			α-ribazole	2383.18	1421.52	0.621511	6693.06	489.726	0.662921
			Control	1838.83	236.601		7450.46	2226.4
Vitamin B12 transporter	btuB	Gammaproteobacteria (class)	Vitamin B12	64.473	10.3364	0.00131096	68.6058	11.2353	0.0928887
			α-ribazole	410.717	27.8467	0.216896	237.18	130.381	0.552825
			Control	493.508	74.9383		170.588	64.6558
Cellular motility	flaG, flaB, flaC, flaD, flaE, flaF, flaG, flaH, flaI, flaJ, flaK, flhG, fliD, fliE, fliG, fliM, fliS	Gammaproteobacteria (class)	Vitamin B12	11327.2	1115.14	0.102027	11151.2	1009.84	0.00586087
			α-ribazole	10192.4	1979.25	0.106984	20989.9	3306.08	0.324544
			Control	13226.1	608.372		18098.5	1531.29
Ammonium transporter	amt	Pelagibacteraceae (genus)	Vitamin B12	11226.8	7643.66	0.228317	33304.4	31837.3	0.475948
			α-ribazole	4852.54	2467.79	0.497512	12166	884.27	0.253697
			Control	3535.26	397.585		15512.3	3441.18
Propanoate metabolism	adh1, acuL	Pelagibacteraceae (genus)	Vitamin B12	1206.85	120.993	0.0218135	1175.77	111.55	0.0637001
			α-ribazole	1549.45	148.434	0.635054	1356.61	75.4238	0.562532
			Control	1614.73	101.811		1397.6	52.5418
Methionine metabolism	metC, metE, metY, metK, metZ, metX, metK, metH	Pelagibacteraceae (genus)	Vitamin B12	6721.81	350.958	0.377766	10081	1483.78	0.0782054
			α-ribazole	7237.56	921.348	0.905227	12277.3	2451.06	0.330459
			Control	7144.02	489.716		15080.7	2612.12
transport system of branched chain amino acids	livK	Pelagibacteraceae (genus)	Vitamin B12	15743.4	465.312	0.0577768	13428.2	1949.99	0.370938
			α-ribazole	18052.9	788.53	0.789895	13786.3	1671.83	0.431661
			Control	17796.6	998.117		15029.5	1120.61
Glutamate synthase	gltB, gltD	Pelagibacteraceae (genus)	Vitamin B12	1926.23	381.448	0.0559207	4180.48	271.643	0.541146
			α-ribazole	1209.47	208.498	0.713083	3552.88	91.7112	0.622514
			Control	1133.16	176.671		3822.19	709.177
T-test (significance level)
P < 0.05 *
P < 0.01 **

## Sheet: Extended Data Fig. 7,8,9
	Supplementary Fig. 7 (Mesocosm 1 prokaryotic community analysis)
	Mesocosm M1
	Treatment	Alphaproteobacteria Candidatus Pelagibacter (G)	Cyanobacteria Prochlorococcus(G)	Alphaproteobacteria SAR11 clade (O)	Bacteroidetes Flavobacteriaceae (F)	Gammaproteobacteria Halieaceae (F)	Alphaproteobacteria Surface 1 (F)	Alphaproteobacteria Rhodospirillaceae (F)	Gammaproteobacteria SAR86 clade (F)	Alphaproteobacteria Surface 1 (F)	Betaproteobacteria Methylotenera (G)	Alphaproteobacteria Surface 4 (F)	Gammaproteobacteria SAR86 clade (F)	Bacteroidetes Flavobacteriales (O)	Gammaproteobacteria SAR86 clade (F)
	E1 D3 B12/Con	0.95199	0.588617	0.555627	0.967574	0.612535	0.585658	0.486142	0.41817	0.465245	0.87671	0.881261	0.114528	0.702331	0.373901
	E1 D3 aR/Con	0.951424	0.950119	0.68292	0.781114	0.434153	0.83803	0.89356	0.743842	0.690097	0.885101	0.785034	0.676978	0.709893	0.373901
	E1 D6 B12/Con	0.484208	0.141053	0.76076	0.212751	0.635609	0.468328	0.409286	0.275477	0.371471	0.488453	0.0847128	0.72819	0.515769	0.373901
	E1 D6 aR/Con	0.531211	0.0671929	0.890564	0.884837	0.881129	0.10246	0.918285	0.591967	0.894908	0.464454	0.713007	0.218998	0.974797	0.953628
	Supplementary Fig. 8 (Mesocosm 2 prokaryotic community analysis)
	Mesocosm M2
	Treatment	Cyanobacteria Prochlorococcus(G)	Alphaproteobacteria Candidatus Pelagibacter(G)	Alphaproteobacteria SAR11 clade (O)	Gammaproteobacteria SAR86 clade (F)	Alphaproteobacteria Surface 1 (F)	Gammaproteobacteri SAR86 clade (F)	Alphaproteobacteria Surface 4 (F)	Gammaproteobacteria Alteromonas (G)	Alphaproteobacteria Rhodospirillaceae (F)	Gammaproteobacteria SAR86 clade (F)	Alphaproteobacteria Rhodospirillaceae (F)	Gammaproteobacteria SAR86 clade (F)	Euryarchaeota Marine Group III (F)	Euryarchaeota Marine Group II (F)
	E2 D3 B12/Con	0.514002	0.998123	0.0183917	0.165783	0.380563	0.976835	0.5684	0.338656	0.203449	0.0149534	0.285831	0.61016	0.00873929	0.088023
	E2 D3 aR/Con	0.780175	0.575095	0.0957261	0.960478	0.0195426	0.397681	0.61845	0.541685	0.316615	0.0681378	0.40496	0.771733	0.413568	0.350933
	E2 D6 B12/Con	0.924231	0.889555	0.0117655	0.0820839	0.996837	0.053246	0.16962	0.545082	0.218728	0.0731843	0.709289	0.651974	0.0020644	0.261096
	E2 D6 aR/Con	0.88964	0.840712	0.333075	0.327899	0.738755	0.103309	0.167694	0.12125	0.255572	0.859039	0.586226	0.751735	0.444661	0.538273
	Supplementary Fig. 9 (Mesocosm 3 prokaryotic community analysis)
	Mesocosm M3
	Treatment	Alphaproteobacteria Candidatus Pelagibacter (G)	Alphaproteobacteria SAR11 clade (O)	Alphaproteobacteria Planktomarina(G)	Flavobacteriia Flavobacteriaceae (F)	Alphaproteobacteria SAR11 (O)	Bacteroidetes Flavobacteriaceae (F)	Alphaproteobacteria SAR11 (F)	Gammaproteobacteria SAR86 clade (F)	Alphaproteobacteria Surface 4 (F)	Bacteroidetes Flavobacteriaceae (F)	Cyanobacteria Synechococcus (F)	Bacteroidetes Polaribacter (G)	Gammaproteobacteria Oceanospirillales (O)	Gammaproteobacteria Flavobacteriaceae (F)
	E2 D3 B12/Con	0.607082	0.927398	0.394871	0.242322	0.310632	0.0532212	0.769408	0.449611	0.783536	0.345649	0.689161	0.990043	0.986224	0.142495
	E2 D3 aR/Con	0.0944695	0.599333	0.25792	0.175752	0.144302	0.114999	0.823933	0.17968	0.785526	0.33179	0.441602	0.191948	0.397042	0.146587
	E2 D6 B12/Con	0.0142949	0.00968603	0.0358767	0.105524	0.00844752	0.42125	0.351957	0.193087	0.271198	0.111099	0.00424122	0.00716153	0.00986076	0.185985
	E2 D6 aR/Con	0.178686	0.406132	0.54517	0.624093	0.191327	0.781911	0.775101	0.499158	0.763093	0.686743	0.0373357	0.0424761	0.139383	0.774144
	T-test (significance level)
	P < 0.05 *
	P < 0.01 **
	P < 0.001 ***

## Sheet: Extended Data Fig. 10,5,11
	Supplementary Fig. 10 (Mesocosm 1 eukaryotic community analysis)
	Mesocosm M1
	Treatment	other	o__Protalveolata	o__Dinoflagellata	o__MAST-3	o__MAST-1	o__Retaria	o__Ochrophyta	o__Discicristata	o__MAST-7	o__Ciliophora	o__Picomonadidae	o__Hemiselmis	o__MAST-9	o__MAST-4
	E1 D3 B12/Con	0.564743	0.512754	0.811477	0.956517	0.540155	0.210377	0.112098	0.505789	0.139985	0.499474	0.619826	0.697715	0.4505	0.900102
	E1 D3 aR/Con	0.30222	0.850579	0.047486	0.444631	0.830297	0.500274	0.668773	0.929022	0.817498	0.925397	0.433502	0.184566	0.468601	0.995331
	E1 D6 B12/Con	0.470589	0.867298	0.881375	0.673297	0.596167	0.213901	0.0357937	0.67737	0.554143	0.388948	0.872635	0.464476	0.484811	0.51139
	E1 D6 aR/Con	0.454525	0.346637	0.737036	0.285337	0.720914	0.495544	0.510579	0.341916	0.361349	0.102648	0.645282	0.426418	0.24908	0.852744
	Supplementary Fig. 5 (Mesocosm 2 eukaryotic community analysis)
	Mesocosm M2
	Treatment	other	o__Protalveolata	o__Retaria	o__Dinoflagellata	o__Discicristata	o__MAST-9	o__MAST-1	o__Ochrophyta	o__MAST-4	o__MAST-3	o__Ciliophora	o__MAST-7	o__Hemiselmis	o__Prymnesiales
	E1 D3 B12/Con	0.0706815	0.0634223	0.380298	0.148209	0.538216	0.202743	0.668017	0.800279	0.524468	0.402763	0.264662	0.810663	0.157561	0.465625
	E1 D3 aR/Con	0.910486	0.137982	0.242632	0.0805383	0.0909697	0.958774	0.929537	0.745401	0.306597	0.555563	0.564415	0.635762	0.365137	0.676971
	E1 D6 B12/Con	0.0326219	0.00488214	0.262488	0.605573	0.941005	0.1961	0.00267923	0.343141	0.963156	0.561779	0.851331	0.316756	0.464376	0.999448
	E1 D6 aR/Con	0.915631	0.0036884	0.410576	0.189102	0.684479	0.297678	0.27756	0.606907	0.50553	0.0899564	0.18089	0.593349	0.356065	0.999895
	Supplementary Fig. 11 (Mesocosm 3 eukaryotic community analysis)
	Mesocosm M3
	Treatment	other	o__MAST-1	o__Ochrophyta	o__Protalveolata	o__Ciliophora	o__Picomonadidae	o__Chlorophyta	o__Phaeocystis	o__Prymnesiales	o__Dinoflagellata	o__Teleaulax	o__MAST-7	o__MAST-3	o__Cercozoa
	E1 D3 B12/Con	0.518917	0.1934	0.682713	0.0886327	0.618089	0.249312	0.821131	0.59604	0.0344562	0.313776	0.130453	0.00290592	0.371009	0.616837
	E1 D3 aR/Con	0.534454	0.573995	0.596011	0.186636	0.216879	0.431013	0.500752	0.312931	0.0124166	0.15455	0.300738	0.607222	0.824144	0.889339
	E1 D6 B12/Con	0.0453737	0.0383442	0.00433292	0.050614	0.983304	0.0185151	0.941745	0.0669689	0.803737	0.0949866	0.0258057	0.0307561	0.0489948	0.409392
	E1 D6 aR/Con	0.129091	0.383805	0.278053	0.244237	0.977428	0.44577	0.100948	0.945936	0.113037	0.419246	0.97308	0.0993295	0.601805	0.260848
	T-test (significance level)
	P < 0.05 *
	P < 0.01 **
	P < 0.001 ***

## Sheet: PROKcommunityDNA (div. indices)
Diversity indices
OTUs total prokaryotic community (DNA)
Mesocosm	Treatment	Day	Richness	Michaelis	Coverage	Shannon	True.Diversity..Shannon.	Simpson	True.Diversity..InvSimpson.	Chao1	Eveness
Mesocosm 1	a-ribazole	Day 3	215.692	258.665	83.3867	3.41797	30.5074	0.918546	12.2814	291.216	0.635911
Mesocosm 1	a-ribazole	Day 3	219.969	252.877	86.9868	3.67822	39.5757	0.937796	16.0855	300.201	0.68209
Mesocosm 1	a-ribazole	Day 3	212.662	251.029	84.7158	3.40936	30.2458	0.918503	12.275	293.584	0.636263
Mesocosm 1	a-ribazole	Day 6	217.923	250.541	86.9809	3.66948	39.2317	0.935748	15.5713	304.486	0.681469
Mesocosm 1	a-ribazole	Day 6	208.123	246.946	84.2789	3.48395	32.5882	0.928782	14.0493	301.439	0.652407
Mesocosm 1	a-ribazole	Day 6	204.338	248.215	82.3232	3.41277	30.3491	0.925193	13.3751	309.573	0.641395
Mesocosm 1	B12	Day 3	227.077	269.787	84.169	3.52067	33.8072	0.927422	13.7864	307.818	0.649321
Mesocosm 1	B12	Day 3	224.4	262.334	85.5399	3.6054	36.7963	0.929069	14.1078	316.708	0.666088
Mesocosm 1	B12	Day 3	232.338	274.763	84.5596	3.59855	36.5451	0.927056	13.7187	318.964	0.660711
Mesocosm 1	B12	Day 6	207.354	248.265	83.5213	3.50884	33.4096	0.936962	15.8711	294.789	0.657749
Mesocosm 1	B12	Day 6	212.8	246.359	86.3781	3.60449	36.7629	0.930217	14.3368	300.318	0.672311
Mesocosm 1	B12	Day 6	216.185	253.966	85.1234	3.67147	39.3098	0.937973	16.1345	306.818	0.682589
Mesocosm 1	Control	Day 0	242.138	282.148	85.8198	3.32217	27.7204	0.866964	7.52137	322.841	0.605024
Mesocosm 1	Control	Day 3	229.2	274.95	83.3606	3.47144	32.183	0.919454	12.4205	337.047	0.63872
Mesocosm 1	Control	Day 3	216.554	255.514	84.7521	3.51045	33.4634	0.927883	13.8712	303.275	0.652791
Mesocosm 1	Control	Day 3	224.169	262.493	85.4002	3.57918	35.844	0.927878	13.8735	318.555	0.661499
Mesocosm 1	Control	Day 6	213.585	255.747	83.514	3.59907	36.5641	0.941276	17.0392	301.694	0.670999
Mesocosm 1	Control	Day 6	195	224.434	86.8851	3.45489	31.6548	0.924146	13.1833	337.059	0.655204
Mesocosm 1	Control	Day 6	182.385	212.681	85.7549	3.1856	24.1817	0.88555	8.73973	270.149	0.611879
Mesocosm 2	a-ribazole	Day 0	217.631	259.812	83.7648	2.97613	19.6118	0.822817	5.64631	303	0.553307
Mesocosm 2	a-ribazole	Day 0	206.8	246.008	84.0624	2.94486	19.008	0.819036	5.52858	262.22	0.552241
Mesocosm 2	a-ribazole	Day 0	209.754	249.961	83.9147	2.92122	18.564	0.813818	5.3739	291.638	0.546331
Mesocosm 2	a-ribazole	Day 3	170.031	198.82	85.5199	2.96739	19.4412	0.871578	7.78885	235.212	0.577787
Mesocosm 2	a-ribazole	Day 3	182.723	214.141	85.3285	3.06139	21.3573	0.870065	7.70065	265.223	0.587953
Mesocosm 2	a-ribazole	Day 3	179	211.98	84.4421	2.96272	19.3505	0.868141	7.58608	256.125	0.571297
Mesocosm 2	a-ribazole	Day 6	188.677	219.433	85.9837	3.27427	26.4239	0.906197	10.6649	266.377	0.625337
Mesocosm 2	a-ribazole	Day 6	179.062	209.188	85.5982	3.2276	25.2192	0.909157	11.0133	248.105	0.621446
Mesocosm 2	a-ribazole	Day 6	196.154	235.537	83.2794	3.2161	24.9307	0.903356	10.3525	295.41	0.609012
Mesocosm 2	B12	Day 0	205.508	241.279	85.1742	2.96921	19.4765	0.82036	5.57065	264.96	0.55732
Mesocosm 2	B12	Day 0	209.954	248.787	84.3909	2.95888	19.2764	0.820485	5.57374	284.285	0.552273
Mesocosm 2	B12	Day 0	203.231	244.005	83.2897	2.65026	14.1577	0.750754	4.01375	277.282	0.499162
Mesocosm 2	B12	Day 3	183.415	212.314	86.3886	3.10136	22.2283	0.877223	8.14893	264.827	0.594931
Mesocosm 2	B12	Day 3	195.662	234.003	83.615	3.07622	21.6763	0.871579	7.79102	288.689	0.583109
Mesocosm 2	B12	Day 3	194.646	232.453	83.7356	3.06404	21.4139	0.871133	7.76357	285.73	0.581272
Mesocosm 2	B12	Day 6	189.077	218.973	86.347	3.28335	26.6649	0.906231	10.6682	271.821	0.626334
Mesocosm 2	B12	Day 6	195.708	227.301	86.1006	3.36511	28.9368	0.913049	11.5047	295.751	0.637353
Mesocosm 2	B12	Day 6	203.185	238.641	85.1425	3.4819	32.5216	0.928061	13.9066	286.982	0.655645
Mesocosm 2	Control	Day 0	207.246	247.348	83.7871	2.84938	17.2772	0.796189	4.90944	283.686	0.534238
Mesocosm 2	Control	Day 0	205.123	243.332	84.2975	2.82978	16.9417	0.791444	4.79661	270.549	0.531271
Mesocosm 2	Control	Day 0	194.4	233.582	83.2258	2.67164	14.4637	0.773974	4.42623	273.169	0.506999
Mesocosm 2	Control	Day 3	177.046	208.439	84.9389	2.9557	19.2152	0.860873	7.19183	261.807	0.571249
Mesocosm 2	Control	Day 3	174.338	206.401	84.466	2.9035	18.2378	0.860687	7.18088	257.678	0.56208
Mesocosm 2	Control	Day 3	184.554	217.386	84.8969	3.06319	21.3957	0.878583	8.23893	261.914	0.587365
Mesocosm 2	Control	Day 6	193.138	226.208	85.3811	3.32419	27.7766	0.91287	11.4833	275.196	0.631334
Mesocosm 2	Control	Day 6	197.615	233.198	84.7416	3.34861	28.4631	0.917662	12.1487	286.971	0.633418
Mesocosm 2	Control	Day 6	187.231	220.544	84.895	3.19197	24.3364	0.901872	10.1936	264.899	0.610201
Mesocosm 3	a-ribazole	Day 3	184.385	197.918	93.1621	3.61872	37.2898	0.898762	9.88549	215.098	0.693664
Mesocosm 3	a-ribazole	Day 3	182.462	196.274	92.9626	3.5651	35.3431	0.892505	9.30914	212.958	0.684757
Mesocosm 3	a-ribazole	Day 3	192.8	206.441	93.3924	3.84087	46.5659	0.928891	14.0813	230.145	0.730547
Mesocosm 3	a-ribazole	Day 6	207.708	224.884	92.3623	3.8128	45.2772	0.920199	12.5425	252.479	0.714323
Mesocosm 3	a-ribazole	Day 6	199.954	215.74	92.6829	3.91287	50.0424	0.943397	17.6833	239.427	0.738507
Mesocosm 3	a-ribazole	Day 6	194.154	208.842	92.967	3.86536	47.7206	0.93539	15.4948	224.015	0.733682
Mesocosm 3	B12	Day 3	198.154	212.851	93.0949	3.86623	47.7621	0.931225	14.5536	243.506	0.730781
Mesocosm 3	B12	Day 3	198.985	214.341	92.8356	3.76219	43.0428	0.915426	11.8363	240.834	0.71054
Mesocosm 3	B12	Day 3	196.462	210.464	93.3468	3.93609	51.2177	0.93964	16.5857	235.121	0.745029
Mesocosm 3	B12	Day 6	203.292	218.784	92.9194	3.88245	48.5428	0.932203	14.765	242.924	0.730469
Mesocosm 3	B12	Day 6	198.231	213.822	92.7085	3.71498	41.0576	0.909208	11.0249	237.617	0.702049
Mesocosm 3	B12	Day 6	209.108	227.991	91.7175	3.7673	43.2631	0.918739	12.3138	256.722	0.70508
Mesocosm 3	Control	Day 0	185.954	200.026	92.9647	3.746	42.3513	0.929304	14.1625	223.154	0.7173
Mesocosm 3	Control	Day 3	191.892	206.79	92.7958	3.86719	47.808	0.938075	16.1608	228.089	0.735483
Mesocosm 3	Control	Day 3	190.554	204.407	93.2228	3.84773	46.8866	0.932641	14.8613	222.494	0.733092
Mesocosm 3	Control	Day 3	188.523	201.916	93.3673	3.81065	45.1796	0.926366	13.5938	220.762	0.727107
Mesocosm 3	Control	Day 6	204.169	219.639	92.9566	3.96863	52.912	0.945513	18.372	247.546	0.746114
Mesocosm 3	Control	Day 6	203.277	221.119	91.9311	3.92223	50.5129	0.945591	18.3966	244.128	0.738475
Mesocosm 3	Control	Day 6	208.123	225.214	92.4112	3.95736	52.3192	0.943272	17.6482	260.298	0.741845

## Sheet: PROKcommunityRNA (div. indices)
Diversity indices
OTUs active prokaryotic community (RNA)
Mesocosm	Treatment	Day	Richness	Michaelis	Coverage	Shannon	True.Diversity..Shannon.	Simpson	True.Diversity..InvSimpson.	Chao1	Eveness
Mesocosm 1	a-ribazole	Day 3	369.677	435.751	84.8368	4.12951	62.1475	0.961226	25.7937	466.372	0.698468
Mesocosm 1	a-ribazole	Day 3	370.431	443.425	83.5386	4.11706	61.3783	0.962717	26.8272	481.404	0.69601
Mesocosm 1	a-ribazole	Day 3	362.123	428.401	84.529	4.10101	60.4012	0.960641	25.4118	497.456	0.696199
Mesocosm 1	a-ribazole	Day 6	333.908	379.204	88.0549	4.12443	61.8323	0.959879	24.9289	433.082	0.709692
Mesocosm 1	a-ribazole	Day 6	310.354	363.665	85.3406	3.79568	44.5084	0.945277	18.2768	412.71	0.661806
Mesocosm 1	a-ribazole	Day 6	295.969	354.33	83.5292	3.52302	33.8865	0.918862	12.3263	434.19	0.619159
Mesocosm 1	B12	Day 3	357.492	416.74	85.7831	4.11036	60.9689	0.960345	25.2215	467.31	0.699243
Mesocosm 1	B12	Day 3	356.8	409.337	87.1653	4.20732	67.176	0.96248	26.6563	450.775	0.716008
Mesocosm 1	B12	Day 3	337.754	402.64	83.8849	3.75427	42.7032	0.930294	14.3483	445.569	0.644728
Mesocosm 1	B12	Day 6	308.015	348.008	88.5081	3.85199	47.0868	0.937244	15.939	413.086	0.672156
Mesocosm 1	B12	Day 6	305.185	348.35	87.6086	3.67088	39.2866	0.920504	12.5815	397.239	0.641716
Mesocosm 1	B12	Day 6	286.969	340.315	84.3246	3.35324	28.5951	0.897703	9.77643	384.487	0.592273
Mesocosm 1	Control	Day 0	420.738	466.743	90.1435	4.47958	88.198	0.963658	27.5261	512.937	0.741463
Mesocosm 1	Control	Day 3	363.831	431.196	84.3771	4.10868	60.8662	0.961626	26.0637	487.621	0.696816
Mesocosm 1	Control	Day 3	376.015	443.396	84.8035	4.18032	65.387	0.964484	28.1592	491.051	0.705057
Mesocosm 1	Control	Day 3	360.785	423.462	85.1989	4.065	58.2651	0.958254	23.9576	481.89	0.690288
Mesocosm 1	Control	Day 6	291	336.434	86.4954	3.63607	37.9424	0.919969	12.4973	374.686	0.640871
Mesocosm 1	Control	Day 6	298.215	349.891	85.2309	3.59265	36.3304	0.917056	12.0592	414.521	0.630606
Mesocosm 1	Control	Day 6	300.969	347.487	86.6131	3.64862	38.4216	0.913415	11.5503	408.168	0.63933
Mesocosm 2	a-ribazole	Day 0	352.169	387.297	90.9301	4.07762	59.0046	0.930433	14.3769	446.684	0.69508
Mesocosm 2	a-ribazole	Day 0	350.569	387.526	90.4634	4.06995	58.5537	0.92645	13.5988	401.519	0.694383
Mesocosm 2	a-ribazole	Day 0	348.585	382.851	91.0497	4.08366	59.3625	0.927417	13.7787	403.704	0.69764
Mesocosm 2	a-ribazole	Day 3	278.062	325.596	85.4007	3.63394	37.8616	0.936273	15.6948	379.211	0.645657
Mesocosm 2	a-ribazole	Day 3	289.431	339.379	85.2824	3.70207	40.5311	0.943028	17.5539	439.364	0.653089
Mesocosm 2	a-ribazole	Day 3	288.462	337.97	85.3512	3.69652	40.3066	0.946229	18.5996	393.393	0.652777
Mesocosm 2	a-ribazole	Day 6	242.538	272.896	88.8758	3.55327	34.9274	0.936931	15.8598	312.258	0.646907
Mesocosm 2	a-ribazole	Day 6	240.877	275.124	87.552	3.4574	31.7344	0.932274	14.7672	339.292	0.630532
Mesocosm 2	a-ribazole	Day 6	253.892	288.656	87.9566	3.51883	33.7448	0.932268	14.7665	326.838	0.635555
Mesocosm 2	B12	Day 0	466.246	538.886	86.5204	4.25251	70.2813	0.933767	15.1005	582.079	0.69221
Mesocosm 2	B12	Day 0	352.323	388.179	90.763	4.10226	60.4767	0.931874	14.6846	415.238	0.699152
Mesocosm 2	B12	Day 0	345.538	377.539	91.5238	4.05977	57.9612	0.925948	13.5054	402.583	0.694623
Mesocosm 2	B12	Day 3	309.585	354.193	87.4056	3.95359	52.1219	0.955913	22.685	391.061	0.689435
Mesocosm 2	B12	Day 3	299.031	342.114	87.4067	3.85542	47.2486	0.94795	19.2139	399.53	0.676215
Mesocosm 2	B12	Day 3	308.046	351.773	87.5697	3.95247	52.0638	0.950504	20.2063	393.924	0.689759
Mesocosm 2	B12	Day 6	270.415	308.762	87.5806	3.71573	41.0886	0.945171	18.2431	347.571	0.663548
Mesocosm 2	B12	Day 6	269.769	304.179	88.6876	3.7867	44.1106	0.949927	19.9753	344.516	0.67636
Mesocosm 2	B12	Day 6	260.077	296.383	87.7501	3.51625	33.6581	0.930342	14.3587	333.031	0.632066
Mesocosm 2	Control	Day 0	345.908	379.678	91.1056	4.0579	57.8527	0.929495	14.1856	416.331	0.694135
Mesocosm 2	Control	Day 0	349.846	385.119	90.841	4.03032	56.2789	0.923943	13.151	416.883	0.688123
Mesocosm 2	Control	Day 0	344.277	373.638	92.142	4.1808	65.4182	0.943928	17.8367	443.456	0.715771
Mesocosm 2	Control	Day 3	279.938	326.139	85.8342	3.70183	40.5215	0.943552	17.7197	361.565	0.657301
Mesocosm 2	Control	Day 3	304	357.173	85.1127	3.87041	47.962	0.952742	21.1603	383.75	0.676997
Mesocosm 2	Control	Day 3	281.662	330.307	85.2725	3.67587	39.4829	0.943111	17.5817	385.429	0.651742
Mesocosm 2	Control	Day 6	236.108	269.942	87.4661	3.42692	30.7816	0.931374	14.5731	319.96	0.627254
Mesocosm 2	Control	Day 6	235.538	264.348	89.1015	3.53148	34.1745	0.936225	15.6825	341.994	0.646539
Mesocosm 2	Control	Day 6	242.277	272.877	88.7862	3.63524	37.9108	0.943555	17.7195	325.005	0.662392
Mesocosm 3	a-ribazole	Day 3	225.292	238.195	94.5832	3.93905	51.3699	0.958362	24.0242	263.768	0.72736
Mesocosm 3	a-ribazole	Day 3	226.246	238.349	94.9221	3.97967	53.4996	0.956819	23.1686	254.376	0.73393
Mesocosm 3	a-ribazole	Day 3	224.292	237.2	94.5582	3.98032	53.5341	0.960791	25.5101	260.191	0.735369
Mesocosm 3	a-ribazole	Day 6	230.785	241.179	95.6902	4.09105	59.8029	0.964747	28.3712	272.513	0.751912
Mesocosm 3	a-ribazole	Day 6	236.015	247.275	95.4465	4.0706	58.5923	0.962634	26.7686	282.73	0.744874
Mesocosm 3	a-ribazole	Day 6	239.6	252.773	94.7887	4.07642	58.9339	0.963068	27.0833	282.957	0.743873
Mesocosm 3	B12	Day 3	231.954	244.414	94.902	4.04857	57.3155	0.9637	27.5564	272.808	0.743476
Mesocosm 3	B12	Day 3	228.892	240.835	95.0413	4.02356	55.8999	0.961891	26.2461	264.314	0.740295
Mesocosm 3	B12	Day 3	223.631	234.704	95.2819	3.98578	53.8271	0.959799	24.8778	268.137	0.736981
Mesocosm 3	B12	Day 6	240.908	256.357	93.9736	4.04552	57.1411	0.962862	26.932	275.741	0.737591
Mesocosm 3	B12	Day 6	234.954	249.894	94.0214	3.97267	53.126	0.958275	23.9717	274.554	0.727949
Mesocosm 3	B12	Day 6	238.431	252.349	94.4847	4.10128	60.4177	0.966654	29.9963	274.484	0.749277
Mesocosm 3	Control	Day 0	230.431	239.971	96.0244	4.14617	63.1915	0.970052	33.3958	283.801	0.762205
Mesocosm 3	Control	Day 3	236.877	252.987	93.6322	3.9218	50.4912	0.955102	22.2765	277.2	0.717008
Mesocosm 3	Control	Day 3	227.723	240.272	94.7773	3.9482	51.842	0.956452	22.9704	269.716	0.727731
Mesocosm 3	Control	Day 3	220.738	233.329	94.6041	3.92987	50.9003	0.956606	23.0512	256.131	0.728009
Mesocosm 3	Control	Day 6	235.292	247.308	95.1414	4.04718	57.2361	0.963151	27.1433	281.056	0.741305
Mesocosm 3	Control	Day 6	232.4	243.632	95.3896	4.04952	57.37	0.961799	26.1842	267.332	0.742875
Mesocosm 3	Control	Day 6	231.985	243.631	95.2197	4.02374	55.9098	0.960901	25.5809	271.959	0.738778

## Sheet: EUK-communityDNA (div. indices)
Diversity indices
OTUs total eukaryotic community (DNA)
Mesocosm	Treatment	Day	Richness	Michaelis	Coverage	Shannon	True.Diversity..Shannon.	Simpson	True.Diversity..InvSimpson.	Chao1	Eveness
Mesocosm 1	Control	Day 0	1354.06	1765.34	76.7026	5.66302	288.018	0.985202	67.5989	1844.35	0.785159
Mesocosm 1	B12	Day 3	1043	1376.45	75.7746	4.49735	89.7788	0.889175	9.02327	1456.12	0.647114
Mesocosm 1	B12	Day 3	1103.57	1443.33	76.4601	4.83347	125.646	0.931744	14.655	1541.48	0.689925
Mesocosm 1	B12	Day 3	1071.45	1465.29	73.1219	4.61262	100.747	0.939387	16.4992	1490.11	0.66119
Mesocosm 1	a-ribazole	Day 3	1058.23	1406.45	75.2412	4.58578	98.0799	0.93276	14.8739	1502.78	0.658349
Mesocosm 1	a-ribazole	Day 3	1112.26	1478.77	75.2151	4.98951	146.865	0.964917	28.5096	1610.24	0.711356
Mesocosm 1	a-ribazole	Day 3	1206.26	1540.26	78.3156	5.63553	280.208	0.98728	78.6437	1620.99	0.794355
Mesocosm 1	Control	Day 3	1091.2	1474.02	74.0287	4.66716	106.395	0.928733	14.0349	1604.47	0.667199
Mesocosm 1	Control	Day 3	1172.85	1487.79	78.8312	5.64542	282.991	0.989179	92.4284	1591.68	0.798838
Mesocosm 1	Control	Day 3	1267.88	1614.62	78.5246	5.79042	327.151	0.990405	104.234	1723.59	0.810457
Mesocosm 1	B12	Day 6	935.969	1230.35	76.0735	4.78786	120.044	0.966057	29.4613	1390.88	0.699822
Mesocosm 1	B12	Day 6	1000.98	1293.24	77.4012	5.17752	177.242	0.982372	56.729	1414.99	0.749463
Mesocosm 1	B12	Day 6	980.092	1259.68	77.8047	4.98333	145.959	0.961599	26.0474	1335.65	0.723388
Mesocosm 1	a-ribazole	Day 6	950.8	1225.7	77.5721	5.08424	161.458	0.98063	51.6281	1375.45	0.741516
Mesocosm 1	a-ribazole	Day 6	903.923	1139.75	79.3091	4.91559	136.399	0.966412	29.7735	1220.12	0.722108
Mesocosm 1	a-ribazole	Day 6	906.646	1188.86	76.2616	4.54575	94.2311	0.947729	19.1341	1365.57	0.667693
Mesocosm 1	Control	Day 6	984.815	1303.36	75.5598	4.84867	127.57	0.965741	29.1939	1416.45	0.703331
Mesocosm 1	Control	Day 6	894.415	1194.12	74.9018	4.60901	100.384	0.95238	21.0065	1331	0.67814
Mesocosm 1	Control	Day 6	941.738	1229.09	76.621	4.91264	135.997	0.973498	37.7399	1343.1	0.717509
Mesocosm 2	B12	Day 0	1519.6	2037.59	74.5781	5.9066	367.454	0.989766	97.7722	2194.53	0.806262
Mesocosm 2	B12	Day 0	1371.75	1884.97	72.7733	5.18154	177.956	0.947959	19.2276	2035.65	0.717346
Mesocosm 2	B12	Day 0	1534.94	2064.28	74.3572	5.73311	308.928	0.975328	40.5749	2192.59	0.781508
Mesocosm 2	a-ribazole	Day 0	1550.37	2072.41	74.81	5.91522	370.637	0.987354	79.1191	2209.44	0.805126
Mesocosm 2	a-ribazole	Day 0	1620.77	2137.85	75.813	6.20998	497.691	0.993832	162.205	2271.94	0.840199
Mesocosm 2	a-ribazole	Day 0	1481.05	2014.97	73.5022	5.5326	252.801	0.971492	35.0982	2170.12	0.757914
Mesocosm 2	Control	Day 0	1449.97	1927.13	75.2397	5.6408	281.688	0.978547	46.6277	2049.81	0.774933
Mesocosm 2	Control	Day 0	1538.57	2073.96	74.1852	5.76883	320.163	0.982447	56.994	2210.24	0.786229
Mesocosm 2	Control	Day 0	1598.49	2098.62	76.1689	6.18015	483.064	0.993108	145.169	2236.46	0.837709
Mesocosm 2	B12	Day 3	1361.69	1751.12	77.7612	5.90563	367.098	0.991645	119.717	1882.9	0.818342
Mesocosm 2	B12	Day 3	1281.8	1705.25	75.1679	5.34378	209.303	0.969954	33.2929	1842.41	0.74699
Mesocosm 2	B12	Day 3	1222.34	1619.11	75.4945	5.37488	215.915	0.981922	55.3271	1764.8	0.756114
Mesocosm 2	a-ribazole	Day 3	978.354	1398.83	69.9408	3.97625	53.3165	0.882947	8.54425	1479.34	0.577673
Mesocosm 2	a-ribazole	Day 3	1296.31	1713.38	75.6577	5.49674	243.895	0.980241	50.6268	1835.5	0.767042
Mesocosm 2	a-ribazole	Day 3	1274.35	1682.86	75.7254	5.63546	280.187	0.988721	88.671	1836.52	0.788246
Mesocosm 2	Control	Day 3	1245.49	1668.75	74.6362	5.16695	175.379	0.956379	22.937	1827.19	0.72495
Mesocosm 2	Control	Day 3	1357.12	1768.39	76.7432	5.77457	322.007	0.98851	87.0548	1894.53	0.800579
Mesocosm 2	Control	Day 3	1267.28	1649.45	76.8305	5.63975	281.393	0.987849	82.3209	1784.54	0.789207
Mesocosm 2	Control	Day 6	1164.25	1519.45	76.6227	5.37703	216.379	0.975968	41.6303	1654.58	0.761606
Mesocosm 2	B12	Day 6	1197.69	1551.6	77.1909	5.65865	286.761	0.990619	106.626	1692.65	0.798203
Mesocosm 2	B12	Day 6	1118.54	1463.29	76.4398	5.33732	207.955	0.980552	51.4405	1599.12	0.760476
Mesocosm 2	B12	Day 6	1163.43	1535.79	75.7547	5.5261	251.162	0.989064	91.4594	1714.95	0.782903
Mesocosm 2	a-ribazole	Day 6	1165.92	1518.09	76.8018	5.54596	256.2	0.988663	88.221	1620.24	0.78543
Mesocosm 2	a-ribazole	Day 6	1128.4	1437.05	78.5222	5.58761	267.097	0.989193	92.5435	1601.36	0.795174
Mesocosm 2	a-ribazole	Day 6	1236.45	1607.86	76.9003	5.68981	295.839	0.990824	108.999	1759.31	0.799122
Mesocosm 2	Control	Day 6	1201.8	1565.69	76.7585	5.58847	267.327	0.988517	87.0851	1706.98	0.788047
Mesocosm 2	Control	Day 6	1132.51	1478.48	76.5992	5.49876	244.389	0.988588	87.6368	1611.82	0.781955
Mesocosm 3	Control	Day 0	309.877	371.499	83.4125	2.59816	13.4391	0.762144	4.20461	415.364	0.453112
Mesocosm 3	B12	Day 3	358.723	396.877	90.3865	4.11645	61.3411	0.953742	21.6238	478.836	0.69975
Mesocosm 3	B12	Day 3	325.646	364.543	89.3299	3.48347	32.5726	0.892791	9.32944	427.927	0.602113
Mesocosm 3	B12	Day 3	352.631	396.402	88.9578	3.57363	35.6458	0.872192	7.82696	477.018	0.609338
Mesocosm 3	a-ribazole	Day 3	352.415	396.739	88.8279	3.76215	43.0409	0.915109	11.7834	453.131	0.641602
Mesocosm 3	a-ribazole	Day 3	359.385	404.157	88.9221	3.769	43.3366	0.907013	10.7572	478.589	0.640433
Mesocosm 3	a-ribazole	Day 3	354.215	398.988	88.7784	3.42316	30.6662	0.844587	6.43681	481.422	0.58305
Mesocosm 3	Control	Day 3	334.908	375.74	89.1328	3.50378	33.2407	0.86818	7.58936	464.337	0.602528
Mesocosm 3	Control	Day 3	357.8	397.496	90.0135	4.07305	58.736	0.954222	21.8523	478.52	0.69285
Mesocosm 3	Control	Day 3	353.092	396.391	89.0768	3.71621	41.1083	0.908438	10.9259	483.913	0.633354
Mesocosm 3	B12	Day 6	320.508	366.469	87.4584	3.72056	41.2875	0.94602	18.528	440.622	0.644585
Mesocosm 3	B12	Day 6	325.138	369.953	87.8863	3.61215	37.0456	0.932993	14.9275	459.076	0.624749
Mesocosm 3	B12	Day 6	313.708	360.549	87.0083	3.45916	31.7902	0.918115	12.2145	415.962	0.602003
Mesocosm 3	a-ribazole	Day 6	276.985	325.521	85.0897	2.64904	14.1404	0.759608	4.16059	403.924	0.471085
Mesocosm 3	a-ribazole	Day 6	291.492	331.684	87.8825	3.40926	30.243	0.918325	12.2452	414.794	0.600464
Mesocosm 3	a-ribazole	Day 6	336.092	379.233	88.6243	3.70251	40.5489	0.936862	15.8412	482.635	0.636309
Mesocosm 3	Control	Day 6	286.246	329.798	86.7944	3.14567	23.2353	0.887516	8.89199	410.621	0.555899
Mesocosm 3	Control	Day 6	301.385	346.741	86.9192	3.33163	27.9839	0.902793	10.2894	429.768	0.58365
Mesocosm 3	Control	Day 6	312.908	359.062	87.1459	3.35475	28.6384	0.898518	9.85598	433.372	0.583753

## Sheet: S.figure 13 Metatranscrip(M2)
				1 days			3 days
Cellular function	Genes considered for analysis	Organism considered for analysis	Treatment	Mean (Reads mapped per 10^6 organism considered for analysis)	Standard deviation (Reads mapped per 10^6 organism considered for analysis)	T-test (Compared to control)	Mean (Reads mapped per 10^6 organism considered for analysis)	Standard deviation (Reads mapped per 10^6 organism considered for analysis)	T-test (Compared to control)
Photosystem II	psbA, psbB, psbC, psbD, psbE, psbF, psbH, psbI, psbJ, psbO, psbP, psQ, psb27, psb28	Prochlorococcus (genus)	Vitamin B12	100183	7822.3	0.81483	215038	21244.5	0.433156
			α-ribazole	109091	13673.1	0.355205	217429	19054.9	0.472372
			Control	98667.4	3494.34		228759	6755.46
Cytochrome b	petA, petB, petC, petD, petE, petF, petG, petJ, petL, petM, petN	Prochlorococcus (genus)	Vitamin B12	9036.37	1414.46	0.0673927	14759.3	1381.39	0.709143
			α-ribazole	9479.9	4108.54	0.373978	15431	1757.21	0.510488
			Control	12550	1406.28		14067.5	2013.55
Photosystem I	psaA, psaB, psaC, psaD, psaE, psaF, psaG, psaH, psaI, psaK, psaL, psaN	Prochlorococcus (genus)	Vitamin B12	43978.6	16835.1	0.0757265	33604.3	3572.24	0.406761
			α-ribazole	33902.9	16326.1	0.0366404	65792.1	25807.6	0.66195
			Control	80909.1	14030.2		52822.3	29125.3
ATP synthase	atpA, atpB, atpC, atpD, atpE, atpF, atpG, atpH, atpI, atp7	Prochlorococcus (genus)	Vitamin B12	16198.7	6040.91	0.103142	19869.4	1515.12	0.0445534
			α-ribazole	22897.9	2490.58	0.282885	15638.7	1520.37	0.369211
			Control	25519	1655.06		13360	2801.71
Magnesium chelatase	chlB, chlD, chlE, chlG, chlH, chlI, chlL, chlM, chlP	Prochlorococcus (genus)	Vitamin B12	4915.18	1801.32	0.0842993	4445.29	626.969	0.51661
			α-ribazole	5127.37	2772.2	0.157701	5457.2	205.665	0.0671149
			Control	9408.34	2118.24		3914.75	849.707
Sulfate (nitrate) permease	TC.SULP	Prochlorococcus (genus)	Vitamin B12	1151.23	246.709	0.0407863	1202.13	111.947	0.698415
			α-ribazole	1229.66	500.424	0.085288	1440.21	231.535	0.323551
			Control	2433.39	556.475		1084.9	381.986
Nitrogen assimilation	nirA, nirB	Prochlorococcus (genus)	Vitamin B12	41.3352	3.0803	0.309608	41.0843	11.2321	0.322857
			α-ribazole	49.342	4.7125	0.865588	36.5915	3.4834	0.375261
			Control	48.1856	7.74246		29.002	10.1882
Calvin cycle and pentose phosphate	gap2, rbcL, rbcS, glpX, prkB, tpi, gnd, pgi, zwf, pgk, tktA, rpiA, rpe, pgl	Prochlorococcus (genus)	Vitamin B12	14943.4	5599.9	0.905305	54147.1	11355.4	0.376281
			α-ribazole	42211.7	15474.4	0.0648276	37749.7	9403.64	0.726978
			Control	14424	1502.9		42002.3	13012.9
Ammonium transporter	amt	Gammaproteobacteria (class)	Vitamin B12	16231.4	9706.37	0.26812	11562.5	1216.31	0.335953
			α-ribazole	3651.23	1470.66	0.174996	7260.37	1782.6	0.518967
			Control	7105.65	2576.85		9025.06	3050.78
Vitamin B12 transporter	btuB	Gammaproteobacteria (class)	Vitamin B12	109.848	57.9863	0.443611	46.3021	16.162	0.0171254
			α-ribazole	124.252	23.6402	0.170529	92.2146	9.06884	0.482252
			Control	66.5763	42.7874		99.7928	10.4686
Cellular motility	flaG, flaB, flaC, flaD, flaE, flaF, flaG, flaH, flaI, flaJ, flaK, flhG, fliD, fliE, fliG, fliM, fliS	Gammaproteobacteria (class)	Vitamin B12	7176.9	803.935	0.0141854	15889.7	1349.45	0.262254
			α-ribazole	5220.29	51.3971	0.0294391	20480.3	4676.84	0.141342
			Control	4744.83	196.038		14245.7	1165.65
Ammonium transporter	amt	Pelagibacteraceae (genus)	Vitamin B12	36230.3	19247.5	0.144366	35893.2	10987.2	0.0703157
			α-ribazole	10523.4	3256.37	0.898616	21497.5	13697.1	0.49833
			Control	11026.4	4107.55		13442	6855.48
Propanoate metabolism	adh1, acuL	Pelagibacteraceae (genus)	Vitamin B12	958.272	3.9823	0.161017	813.198	102.224	0.249412
			α-ribazole	883.739	27.3095	0.89799	854.878	169.61	0.272297
			Control	876.753	67.0049		679.362	96.5007
Methionine metabolism	metC, metE, metY, metK, metZ, metX, metK, metH	Pelagibacteraceae (genus)	Vitamin B12	6047.93	1485.26	0.589125	9492.16	1140.73	0.0892785
			α-ribazole	6502.16	1576.19	0.405969	8537.67	1009.19	0.260308
			Control	5360.43	737.188		7437.77	625.352
transport system of branched chain amino acids	livK	Pelagibacteraceae (genus)	Vitamin B12	19291.3	516.375	0.916903	16110.5	997.2	0.241604
			α-ribazole	19278.1	1104.13	0.920131	17460.5	2395.06	0.91732
			Control	19432.4	1720.28		17672.1	1261.49
Glutamate synthase	gltB, gltD	Pelagibacteraceae (genus)	Vitamin B12	4642.85	1061.78	0.146644	8353.3	2764.09	0.186527
			α-ribazole	3917.24	979.897	0.405844	6049.89	3250.7	0.564596
			Control	3249.98	270.874		4272.74	2343.92
T-test (significance level)
P < 0.05 *
P < 0.01 **
